# Supplementary material for: Effects of fludioxonil, propolis and black seed oil application on the postharvest quality of “Wonderful” pomegranate
Source: PLoS One. 2018 May 31;13(5):e0198411. doi: 10.1371/journal.pone.0198411 (PMC5979016; doi:10.1371/journal.pone.0198411)
Supplement: S1 File — (XLSX) [file pone.0198411.s001.xlsx]

## Sheet: weight loss
without MAP																									with MAP
Fruit weight at first day of harvest																									fruit weight at first day of harvest
Treatments	Replication	1st fruit	2nd fruit	3rd fruit	4th fruit	5th fruit	6th fruit	7th fruit	8th fruit	9th fruit	10th fruit	11th fruit	12th fruit	13th fruit	14th fruit	15th fruit	16th fruit	17th fruit	18th fruit	19th fruit	20th fruit				Treatments	Replication	1st fruit	2nd fruit	3rd fruit	4th fruit	5th fruit	6th fruit	7th fruit	8th fruit	9th fruit	10th fruit	11th fruit	12th fruit	13th fruit	14th fruit	15th fruit	16th fruit	17th fruit	18th fruit	19th fruit	20th fruit
Control	1	366	318	427	306	346	313	400	412	281	450	293	324	342	414	358	325	330	362	318	313				MAP+ Control	1	293	289	348	353	342	295	290	279	334	266	356	294	318	314	316	309	384	385	387	284
Control	2	411	378	407	420	398	350	428	426	444	428	330	338	308	371	350	356	386	259	328	339				MAP+ Control	2	308	343	398	345	321	412	331	381	303	385	324	386	341	333	363	341	370	412	324	334
Control	3	401	411	398	417	391	364	351	417	403	352	427	401	393	365	380	447	371	340	371	430				MAP+ Control	3	343	355	318	320	320	374	348	381	357	298	342	340	402	343	318	324	301	286	325	407
Propolis (%0.01)	1	363	331	295	301	326	303	283	282	301	305	307	311	375	298	351	355	358	324	336	403				MAP + Propolis (%0.01)	1	467	408	428	362	436	447	402	364	473	466	374	368	379	344	383	436	374	406	330	361
Propolis (%0.01)	2	385	351	379	382	364	405	382	342	367	403	484	409	344	463	382	412	439	420	396	475				MAP + Propolis (%0.01)	2	271	359	292	351	415	293	293	297	353	330	335	376	372	410	385	400	322	379	376	343
Propolis (%0.01)	3	371	416	415	446	433	401	420	404	476	394	441	428	344	452	365	380	457	370	373	364				MAP + Propolis (%0.01)	3	337	358	300	366	325	321	288	362	303	323	342	408	424	340	309	359	429	419	387	427
Propolis (%0.1)	1	408	408	413	382	373	365	344	393	391	364	365	343	346	334	354	306	388	374	341	354				MAP + Propolis (%0.1)	1	423	458	463	431	386	454	379	448	386	356	387	356	480	406	402	382	411	393	364	454
Propolis (%0.1)	2	265	330	338	273	323	273	300	325	271	327	417	324	317	419	428	404	311	405	358	400				MAP + Propolis (%0.1)	2	413	382	392	329	391	400	383	392	346	390	369	365	369	393	351	420	336	398	377	324
Propolis (%0.1)	3	372	412	348	445	408	398	497	412	441	429	415	394	404	356	403	420	398	367	417	446				MAP + Propolis (%0.1)	3	327	316	276	279	299	280	322	344	334	307	321	322	283	356	300	292	351	319	317	321
Black seed oil (%0.1)	1	422	388	386	403	400	370	397	401	352	386	457	444	425	404	393	404	449	443	449	415				MAP + Black seed oil (%0.1)	1	420	382	435	405	440	388	386	427	445	428	389	401	438	362	378	386	432	434	411	372
Black seed oil (%0.1)	2	440	365	380	389	414	408	449	364	458	408	362	409	342	411	363	338	354	394	396	441				MAP + Black seed oil (%0.1)	2	417	400	386	445	386	481	424	378	405	422	400	437	386	349	344	300	396	333	322	390
Black seed oil (%0.1)	3	303	334	372	415	356	380	427	373	361	321	439	341	393	409	357	333	375	400	328	369				MAP + Black seed oil (%0.1)	3	364	384	366	406	401	445	359	378	332	374	388	355	378	407	363	360	379	438	369	380
Black seed oil (%0.5)	1	397	471	415	460	370	419	422	446	398	391	370	346	325	321	296	340	262	387	312	282				MAP + Black seed oil (%0.5)	1	435	396	354	385	380	366	360	359	369	374	375	351	375	356	330	370	362	322	356	373
Black seed oil (%0.5)	2	319	399	359	438	380	329	332	341	346	386	369	416	380	421	395	378	414	456	387	436				MAP + Black seed oil (%0.5)	2	337	335	336	316	290	329	303	289	383	366	406	396	493	430	351	401	318	348	362	345
Black seed oil (%0.5)	3	379	454	390	429	432	394	401	453	436	383	521	396	433	472	462	403	380	438	413	397				MAP + Black seed oil (%0.5)	3	294	398	379	417	338	350	346	361	328	374	290	460	310	412	400	387	395	328	365	321
Fludioxonil (60g/100L)	1	433	386	460	389	435	391	467	435	451	451	373	404	431	337	399	391	395	422	401	404				MAP + Fludioxonil (60g/100L)	1	389	390	383	398	441	349	401	409	361	407	348	342	313	325	379	340	351	348	308	333
Fludioxonil (60g/100L)	2	413	315	328	333	337	336	393	354	314	386	370	426	392	434	356	478	476	413	385	440				MAP + Fludioxonil (60g/100L)	2	419	441	417	344	368	409	388	422	434	414	383	417	465	348	435	364	452	366	329	383
Fludioxonil (60g/100L)	3	351	391	408	398	433	375	395	376	332	381	373	382	378	422	331	334	471	407	365	456				MAP + Fludioxonil (60g/100L)	3	314	346	287	358	399	341	318	369	269	370	447	433	448	438	407	356	398	453	457	504
without MAP																									with MAP
Fruit weight after xxx period																									Fruit weight after xxx period
		30 days after		30 days + 7 day SL		60 days after		60 days + 7 day SL		90 days after		90 days + 7 day SL		120 days after		120 days + 7 day SL		150 days after		150 days + 7 day SL							30 days after		30 days + 7 day SL		60 days after		60 days + 7 day SL		90 days after		90 days + 7 day SL		120 days after		120 days + 7 day SL		150 days after		150 days + 7 day SL
Treatment	Replication	1st fruit	2nd fruit	3rd fruit	4th fruit	5th fruit	6th fruit	7th fruit	8th fruit	9th fruit	10th fruit	11th fruit	12th fruit	13th fruit	14th fruit	15th fruit	16th fruit	17th fruit	18th fruit	19th fruit	20th fruit				Treatment	Replication	1st fruit	2nd fruit	3rd fruit	4th fruit	5th fruit	6th fruit	7th fruit	8th fruit	9th fruit	10th fruit	11th fruit	12th fruit	13th fruit	14th fruit	15th fruit	16th fruit	17th fruit	18th fruit	19th fruit	20th fruit
Control	1	352	300	383	257	326	293	361	362	253	401	250	274	306	365	292	273	258	289	261	238				MAP+ Control	1	289	288	316	320	331	287	268	257	318	250	315	250	295	301	275	265	352	348	335	242
Control	2	394	351	364	359	369	326	384	369	402	390	280	285	264	317	290	295	308	211	239	265				MAP+ Control	2	303	338	356	303	312	402	292	348	289	367	274	344	320	308	310	293	340	377	275	284
Control	3	383	394	353	367	369	339	305	374	362	318	364	345	332	294	319	361	295	281	285	313				MAP+ Control	3	338	347	282	289	310	364	313	335	337	282	295	298	381	322	277	279	269	259	282	350
Propolis (%0.01)	1	353	319	258	264	305	292	253	259	281	284	270	276	334	271	299	307	312	290	265	350				MAP + Propolis (%0.01)	1	467	404	363	327	429	443	365	335	455	446	330	330	358	328	346	390	349	381	293	311
Propolis (%0.01)	2	378	341	342	339	341	383	340	303	336	370	414	359	312	418	336	359	375	360	319	378				MAP + Propolis (%0.01)	2	269	353	261	323	407	286	258	269	339	323	311	339	354	392	343	357	291	354	333	304
Propolis (%0.01)	3	359	401	375	391	408	384	378	356	444	373	378	371	314	404	314	312	396	317	282	300				MAP + Propolis (%0.01)	3	331	352	273	335	319	315	264	335	290	310	309	363	408	321	271	316	401	383	336	372
Propolis (%0.1)	1	402	400	378	340	360	351	310	358	364	340	314	318	315	306	306	272	338	329	281	287				MAP + Propolis (%0.1)	1	417	455	429	397	377	448	348	411	373	343	349	327	456	392	361	346	385	369	330	387
Propolis (%0.1)	2	258	325	313	245	312	260	277	291	258	312	365	282	298	382	359	342	271	362	285	334				MAP + Propolis (%0.1)	2	407	375	346	298	383	395	351	360	334	379	333	324	352	377	310	379	321	372	337	283
Propolis (%0.1)	3	358	404	300	392	392	385	457	365	419	412	361	350	375	333	347	365	360	330	356	374				MAP + Propolis (%0.1)	3	324	312	249	250	295	276	292	315	323	295	295	290	268	342	269	263	328	295	282	283
Black seed oil (%0.1)	1	409	377	334	361	385	356	353	352	330	356	409	382	387	369	329	345	396	398	368	331				MAP + Black seed oil (%0.1)	1	416	379	400	369	435	385	347	394	429	414	350	359	417	345	335	341	405	412	359	326
Black seed oil (%0.1)	2	423	356	336	346	398	390	407	323	432	377	319	362	314	378	316	284	314	345	311	367				MAP + Black seed oil (%0.1)	2	413	391	350	391	376	475	387	348	392	405	361	390	372	333	304	269	369	312	281	350
Black seed oil (%0.1)	3	292	324	321	366	340	362	367	333	340	300	383	303	356	375	314	293	325	352	277	301				MAP + Black seed oil (%0.1)	3	360	378	335	371	391	436	328	344	320	360	351	324	362	383	329	322	356	404	320	338
Black seed oil (%0.5)	1	388	461	380	414	360	402	385	399	378	370	328	310	302	290	258	294	235	347	281	235				MAP + Black seed oil (%0.5)	1	429	393	321	351	375	360	331	325	356	363	333	324	360	341	294	329	336	308	315	336
Black seed oil (%0.5)	2	309	391	324	394	372	318	302	311	328	366	327	367	358	380	351	325	368	411	312	366				MAP + Black seed oil (%0.5)	2	335	332	296	293	286	324	281	270	371	355	365	358	472	414	311	369	305	324	321	301
Black seed oil (%0.5)	3	370	438	351	383	420	379	370	411	418	363	460	351	399	446	396	343	347	392	339	321				MAP + Black seed oil (%0.5)	3	290	393	348	378	333	346	312	333	320	361	265	421	298	395	358	353	369	315	325	279
Fludioxonil (60g/100L)	1	415	354	401	345	407	367	425	389	418	402	324	334	380	294	330	322	325	362	329	305				MAP + Fludioxonil (60g/100L)	1	385	386	340	355	429	338	367	371	347	387	308	302	298	304	331	290	321	319	265	286
Fludioxonil (60g/100L)	2	399	302	289	295	317	312	354	314	283	344	316	365	348	341	294	402	386	340	310	342				MAP + Fludioxonil (60g/100L)	2	412	439	372	305	359	398	352	380	406	393	338	370	434	322	383	314	410	328	284	335
Fludioxonil (60g/100L)	3	340	374	358	355	408	348	350	334	302	336	324	323	328	364	272	271	390	317	288	357				MAP + Fludioxonil (60g/100L)	3	307	339	253	318	390	333	291	334	255	347	402	342	415	418	353	305	358	410	395	440
Percent reduction in fruit weight																									Percent reduction in fruit weight
		30 days after		30 days + 7 day SL		60 days after		60 days + 7 day SL		90 days after		90 days + 7 day SL		120 days after		120 days + 7 day SL		150 days after		150 days + 7 day SL							30 days after		30 days + 7 day SL		60 days after		60 days + 7 day SL		90 days after		90 days + 7 day SL		120 days after		120 days + 7 day SL		150 days after		150 days + 7 day SL
Treatment	Replication	1st fruit	2nd fruit	3rd fruit	4th fruit	5th fruit	6th fruit	7th fruit	8th fruit	9th fruit	10th fruit	11th fruit	12th fruit	13th fruit	14th fruit	15th fruit	16th fruit	17th fruit	18th fruit	19th fruit	20th fruit				Treatment	Replication	1st fruit	2nd fruit	3rd fruit	4th fruit	5th fruit	6th fruit	7th fruit	8th fruit	9th fruit	10th fruit	11th fruit	12th fruit	13th fruit	14th fruit	15th fruit	16th fruit	17th fruit	18th fruit	19th fruit	20th fruit
Kontrol	1	0.0382514	0.0566038	0.103044	0.160131	0.0578035	0.0638978	0.0975	0.121359	0.0996441	0.108889	0.146758	0.154321	0.105263	0.118357	0.184358	0.16	0.218182	0.201657	0.179245	0.239617				MAP + Kontrol	1	0.0136519	0.00346021	0.091954	0.0934844	0.0321637	0.0271186	0.0758621	0.078853	0.0479042	0.0601504	0.115169	0.14966	0.072327	0.0414013	0.129747	0.142395	0.0833333	0.0961039	0.134367	0.147887
Kontrol	2	0.0413625	0.0714286	0.105651	0.145238	0.0728643	0.0685714	0.102804	0.133803	0.0945946	0.088785	0.151515	0.156805	0.142857	0.145553	0.171429	0.171348	0.202073	0.185328	0.271341	0.218289				MAP + Kontrol	2	0.0162338	0.0145773	0.105528	0.121739	0.0280374	0.0242718	0.117825	0.0866142	0.0462046	0.0467532	0.154321	0.108808	0.0615836	0.0750751	0.146006	0.140762	0.0810811	0.0849515	0.151235	0.149701
Kontrol	3	0.0448878	0.0413625	0.113065	0.119904	0.056266	0.0686813	0.131054	0.103118	0.101737	0.0965909	0.147541	0.139651	0.155216	0.194521	0.160526	0.192394	0.204852	0.173529	0.231806	0.272093				MAP + Kontrol	3	0.0145773	0.0225352	0.113208	0.096875	0.03125	0.026738	0.100575	0.120735	0.0560224	0.0536913	0.137427	0.123529	0.0522388	0.0612245	0.128931	0.138889	0.106312	0.0944056	0.132308	0.140049
Propolis (%0.01)	1	0.0275482	0.0362538	0.125424	0.122924	0.0644172	0.0363036	0.106007	0.0815603	0.0664452	0.0688525	0.120521	0.11254	0.109333	0.090604	0.148148	0.135211	0.128492	0.104938	0.21131	0.131514				MAP + Propolis (%0.01)	1	0	0.00980392	0.151869	0.0966851	0.016055	0.00894855	0.0920398	0.0796703	0.038055	0.0429185	0.117647	0.103261	0.055409	0.0465116	0.0966057	0.105505	0.0668449	0.0615764	0.112121	0.138504
Propolis (%0.01)	2	0.0181818	0.02849	0.0976253	0.112565	0.0631868	0.054321	0.109948	0.114035	0.0844687	0.0818859	0.144628	0.122249	0.0930233	0.0971922	0.120419	0.128641	0.145786	0.142857	0.194444	0.204211				MAP + Propolis (%0.01)	2	0.00738007	0.0167131	0.106164	0.0797721	0.0192771	0.0238908	0.119454	0.0942761	0.0396601	0.0212121	0.0716418	0.0984043	0.0483871	0.0439024	0.109091	0.1075	0.0962733	0.0659631	0.114362	0.113703
Propolis (%0.01)	3	0.032345	0.0360577	0.0963855	0.123318	0.0577367	0.042394	0.1	0.118812	0.0672269	0.0532995	0.142857	0.133178	0.0872093	0.106195	0.139726	0.178947	0.133479	0.143243	0.243968	0.175824				MAP + Propolis (%0.01)	3	0.0178042	0.0167598	0.09	0.0846995	0.0184615	0.0186916	0.0833333	0.0745856	0.0429043	0.0402477	0.0964912	0.110294	0.0377358	0.0558824	0.122977	0.119777	0.0652681	0.0859189	0.131783	0.128806
Propolis (%0.1)	1	0.0147059	0.0196078	0.0847458	0.109948	0.0348525	0.0383562	0.0988372	0.0890585	0.0690537	0.0659341	0.139726	0.0728863	0.0895954	0.0838323	0.135593	0.111111	0.128866	0.120321	0.175953	0.189266				MAP + Propolis (%0.1)	1	0.0141844	0.00655022	0.0734341	0.0788863	0.0233161	0.0132159	0.0817942	0.0825893	0.0336788	0.0365169	0.0981912	0.0814607	0.05	0.0344828	0.10199	0.0942408	0.0632603	0.0610687	0.0934066	0.147577
Propolis (%0.1)	2	0.0264151	0.0151515	0.0739645	0.102564	0.0340557	0.047619	0.0766667	0.104615	0.0479705	0.0458716	0.1247	0.12963	0.0599369	0.0883055	0.161215	0.153465	0.128617	0.106173	0.203911	0.165				MAP + Propolis (%0.1)	2	0.0145278	0.0183246	0.117347	0.0942249	0.0204604	0.0125	0.0835509	0.0816327	0.0346821	0.0282051	0.097561	0.112329	0.0460705	0.0407125	0.116809	0.097619	0.0446429	0.0653266	0.106101	0.126543
Propolis (%0.1)	3	0.0376344	0.0194175	0.137931	0.119101	0.0392157	0.0326633	0.0804829	0.114078	0.0498866	0.039627	0.13012	0.111675	0.0717822	0.0646067	0.138958	0.130952	0.0954774	0.100817	0.146283	0.161435				MAP + Propolis (%0.1)	3	0.00917431	0.0126582	0.0978261	0.103943	0.0133779	0.0142857	0.0931677	0.0843023	0.0329341	0.0390879	0.0809969	0.0993789	0.0530035	0.0393258	0.103333	0.0993151	0.0655271	0.0752351	0.11041	0.11838
Çörek otu yağı (%0.1)	1	0.0308057	0.0283505	0.134715	0.104218	0.0375	0.0378378	0.110831	0.122195	0.0625	0.0777202	0.105033	0.13964	0.0894118	0.0866337	0.16285	0.14604	0.11804	0.10158	0.180401	0.20241				MAP + Çörek otu yağı (%0.1)	1	0.00952381	0.0078534	0.0804598	0.0888889	0.0113636	0.00773196	0.101036	0.0772834	0.0359551	0.0327103	0.100257	0.104738	0.0479452	0.0469613	0.113757	0.11658	0.0625	0.0506912	0.126521	0.123656
Çörek otu yağı (%0.1)	2	0.0386364	0.0246575	0.115789	0.11054	0.0386473	0.0441176	0.0935412	0.112637	0.0567686	0.0759804	0.118785	0.114914	0.0818713	0.080292	0.129477	0.159763	0.112994	0.124365	0.214646	0.1678				MAP + Çörek otu yağı (%0.1)	2	0.00959233	0.0225	0.0932642	0.121348	0.0259067	0.012474	0.0872642	0.0793651	0.0320988	0.0402844	0.0975	0.107551	0.0362694	0.0458453	0.116279	0.103333	0.0681818	0.0630631	0.127329	0.102564
Çörek otu yağı (%0.1)	3	0.0363036	0.0299401	0.137097	0.118072	0.0449438	0.0473684	0.140515	0.107239	0.0581717	0.0654206	0.127563	0.111437	0.0941476	0.0831296	0.120448	0.12012	0.133333	0.12	0.155488	0.184282				MAP + Çörek otu yağı (%0.1)	3	0.010989	0.015625	0.0846995	0.0862069	0.0249377	0.0202247	0.086351	0.0899471	0.0361446	0.0374332	0.0953608	0.0873239	0.042328	0.0589681	0.0936639	0.105556	0.060686	0.0776256	0.132791	0.110526
Çörek otu yağı (%0.5)	1	0.02267	0.0212314	0.0843373	0.1	0.027027	0.0405728	0.0876777	0.105381	0.0502513	0.0537084	0.113514	0.104046	0.0707692	0.0965732	0.128378	0.135294	0.103053	0.103359	0.099359	0.166667				MAP + Çörek otu yağı (%0.5)	1	0.0137931	0.00757576	0.0932203	0.0883117	0.0131579	0.0163934	0.0805556	0.0947075	0.0352304	0.0294118	0.112	0.0769231	0.04	0.0421348	0.109091	0.110811	0.0718232	0.0434783	0.115169	0.0991957
Çörek otu yağı (%0.5)	2	0.031348	0.0200501	0.097493	0.100457	0.0210526	0.0334347	0.0903614	0.0879765	0.0520231	0.0518135	0.113821	0.117788	0.0578947	0.0973872	0.111392	0.140212	0.111111	0.0986842	0.193798	0.16055				MAP + Çörek otu yağı (%0.5)	2	0.00593472	0.00895522	0.119048	0.0727848	0.0137931	0.0151976	0.0726073	0.0657439	0.0313316	0.0300546	0.100985	0.0959596	0.0425963	0.0372093	0.11396	0.0798005	0.0408805	0.0689655	0.11326	0.127536
Çörek otu yağı (%0.5)	3	0.0237467	0.0352423	0.1	0.107226	0.0277778	0.0380711	0.0773067	0.0927152	0.0412844	0.0522193	0.117083	0.113636	0.0785219	0.0550847	0.142857	0.148883	0.0868421	0.105023	0.179177	0.191436				MAP + Çörek otu yağı (%0.5)	3	0.0136054	0.0125628	0.0817942	0.0935252	0.0147929	0.0114286	0.0982659	0.0775623	0.0243902	0.0347594	0.0862069	0.0847826	0.0387097	0.0412621	0.105	0.0878553	0.0658228	0.0396341	0.109589	0.130841
Fludioxonil (60g/100L)	1	0.0415704	0.0829016	0.128261	0.113111	0.0643678	0.0613811	0.0899358	0.105747	0.0731707	0.108647	0.131367	0.173267	0.118329	0.127596	0.172932	0.176471	0.177215	0.14218	0.179551	0.24505				MAP + Fludioxonil (60g/100L)	1	0.0102828	0.0102564	0.112272	0.10804	0.0272109	0.0315186	0.084788	0.0929095	0.0387812	0.04914	0.114943	0.116959	0.0479233	0.0646154	0.126649	0.147059	0.0854701	0.0833333	0.13961	0.141141
Fludioxonil (60g/100L)	2	0.0338983	0.0412698	0.118902	0.114114	0.0593472	0.0714286	0.0992366	0.112994	0.0987261	0.108808	0.145946	0.143192	0.112245	0.214286	0.174157	0.158996	0.189076	0.176755	0.194805	0.222727				MAP + Fludioxonil (60g/100L)	2	0.0167064	0.00453515	0.107914	0.113372	0.0244565	0.0268949	0.0927835	0.0995261	0.0645161	0.0507246	0.117493	0.11271	0.0666667	0.0747126	0.11954	0.137363	0.0929204	0.103825	0.136778	0.125326
Fludioxonil (60g/100L)	3	0.031339	0.0434783	0.122549	0.10804	0.0577367	0.072	0.113924	0.111702	0.0903614	0.11811	0.131367	0.15445	0.132275	0.137441	0.178248	0.188623	0.171975	0.22113	0.210959	0.217105				MAP + Fludioxonil (60g/100L)	3	0.022293	0.0202312	0.118467	0.111732	0.0225564	0.0234604	0.0849057	0.0948509	0.0520446	0.0621622	0.100671	0.210162	0.0736607	0.0456621	0.132678	0.143258	0.100503	0.0949227	0.135667	0.126984
Averages																									Averages
	Treatments	30 DAS	30 DAS + 7 SL	60 DAS	60 DAS + 7 SL	90 DAS	90 DAS + 7 SL	120 DAS	120 DAS + 7 SL	150 DAS	150 DAS + 7 SL															Treatments	30 DAS	30 DAS + 7 SL	60 DAS	60 DAS + 7 SL	90 DAS	90 DAS + 7 SL	120 DAS	120 DAS + 7 SL	150 DAS	150 DAS + 7 SL
	Control	0.0489828	0.124506	0.0646807	0.11494	0.0983734	0.149432	0.143628	0.173342	0.197604	0.235399															MAP + Control	0.0141726	0.103798	0.0282633	0.0967439	0.0517877	0.131486	0.0606417	0.137788	0.0910313	0.142591
	Propolis (%0.01)	0.0298128	0.11304	0.0530599	0.10506	0.0703631	0.129329	0.0972595	0.141849	0.133133	0.193545															MAP + Propolis (%0.01)	0.0114102	0.101532	0.0175541	0.0905599	0.0374996	0.0996232	0.0479714	0.110243	0.0736408	0.123213
	Propolis (%0.1)	0.0221554	0.104709	0.0377937	0.0939564	0.0530572	0.118123	0.0763432	0.138549	0.113379	0.173641															MAP + Propolis (%0.1)	0.0125699	0.0942768	0.0161927	0.0845062	0.0341841	0.0949862	0.0439325	0.102218	0.0625101	0.11707
	Black seed oil (%0.1)	0.031449	0.120072	0.0417358	0.114493	0.0660936	0.119562	0.0859143	0.139783	0.118386	0.184171															MAP + Black seed oil (%0.1)	0.0126806	0.0924779	0.0171065	0.0868745	0.035771	0.0987886	0.0463862	0.108195	0.0637913	0.120565
	Black seed oil (%0.5)	0.0257148	0.0982522	0.0313227	0.0902365	0.0502167	0.113315	0.0760385	0.134503	0.101345	0.165165															MAP + Black seed oil (%0.5)	0.0104045	0.0914473	0.0141272	0.0815738	0.030863	0.0928096	0.0403187	0.101086	0.0551007	0.115932
	Fludioxonil (60g/100L)	0.0457429	0.117496	0.0643769	0.10559	0.0996374	0.146598	0.140362	0.174904	0.179722	0.2117															MAP + Fludioxonil (60g/100L)	0.0140508	0.111966	0.0260163	0.0916273	0.0528948	0.128823	0.0622068	0.134425	0.0934957	0.134251
	without MAP (overall)	0.0339763	0.113013	0.0488283	0.104046	0.0729569	0.129393	0.103258	0.150488	0.140595	0.193937															with MAP (overall)	0.0125481	0.0992496	0.0198767	0.0886476	0.0405	0.107753	0.0502429	0.115659	0.0732616	0.125604
standard deviations																									standard deviations
	Treatments	30 DAS	30 DAS + 7 SL	60 DAS	60 DAS + 7 SL	90 DAS	90 DAS + 7 SL	120 DAS	120 DAS + 7 SL	150 DAS	150 DAS + 7 SL															Treatments	30 DAS	30 DAS + 7 SL	60 DAS	60 DAS + 7 SL	90 DAS	90 DAS + 7 SL	120 DAS	120 DAS + 7 SL	150 DAS	150 DAS + 7 SL
	Control	0.0116187	0.0210836	0.00601153	0.0144216	0.00623026	0.00561245	0.0283992	0.0117912	0.0143913	0.0319244															MAP + Control	0.00562043	0.0108627	0.00270042	0.0177642	0.00521359	0.0169846	0.0114521	0.0063498	0.00881151	0.00745153
	Propolis (%0.01)	0.00617866	0.0120547	0.0104046	0.0120575	0.0104113	0.0118423	0.00805054	0.0187005	0.013985	0.0344831															MAP + Propolis (%0.01)	0.0064114	0.0240437	0.00450078	0.0145879	0.0074876	0.0144119	0.00634465	0.00885384	0.0128047	0.0102499
	Propolis (%0.1)	0.00791918	0.0211606	0.00496353	0.0132083	0.0107209	0.0218869	0.0115652	0.0161022	0.0132315	0.0188761															MAP + Propolis (%0.1)	0.00381513	0.0147735	0.00414352	0.00398461	0.00334921	0.0109209	0.00638431	0.00715785	0.00913637	0.0170625
	Black seed oil (%0.1)	0.00471948	0.0120333	0.00388084	0.0144044	0.0081241	0.0113022	0.00476528	0.0174982	0.00977589	0.0198593															MAP + Black seed oil (%0.1)	0.00501259	0.0134862	0.006962	0.00773308	0.00277368	0.00657255	0.00683343	0.00824977	0.00810469	0.0105283
	Black seed oil (%0.5)	0.00559522	0.00690048	0.00673373	0.00831018	0.00411912	0.00448172	0.0167314	0.0121203	0.00745311	0.0317814															MAP + Black seed oil (%0.5)	0.00306779	0.0142627	0.00158422	0.0115415	0.0036316	0.0115862	0.00190329	0.0127006	0.0139245	0.0106849
	Fludioxonil (60g/100L)	0.0171808	0.00662665	0.0055708	0.00863215	0.014685	0.0144273	0.0341018	0.0087498	0.0234045	0.0207467															MAP + Fludioxonil (60g/100L)	0.00622263	0.00356418	0.00298359	0.00528708	0.00856022	0.0368101	0.011482	0.0094105	0.00736935	0.00601451

## Sheet: visual quality
without MAP																									with MAP
Visual quality																									Visual quality
		30 days after		30 days + 7 day SL		60 days after		60 days + 7 day SL		90 days after		90 days + 7 day SL		120 days after		120 days + 7 day SL		150 days after		150 days + 7 day SL							30 days after		30 days + 7 day SL		60 days after		60 days + 7 day SL		90 days after		90 days + 7 day SL		120 days after		120 days + 7 day SL		150 days after		150 days + 7 day SL
Treatment	Replication	1st fruit	2nd fruit	3rd fruit	4th fruit	5th fruit	6th fruit	7th fruit	8th fruit	9th fruit	10th fruit	11th fruit	12th fruit	13th fruit	14th fruit	15th fruit	16th fruit	17th fruit	18th fruit	19th fruit	20th fruit				Treatment	Replication	1st fruit	2nd fruit	3rd fruit	4th fruit	5th fruit	6th fruit	7th fruit	8th fruit	9th fruit	10th fruit	11th fruit	12th fruit	13th fruit	14th fruit	15th fruit	16th fruit	17th fruit	18th fruit	19th fruit	20th fruit
Control	1	5	4	4	3	4	4	4	4	4	4	3	3	3	2	2	1	0	1	0	0				MAP+ Control	1	5	4	5	4	5	4	4	4	4	4	4	4	4	4	4	3	2	3	1	2
Control	2	5	4	4	3	3	4	4	3	3	2	2	2	2	2	2	1	0	1	0	0				MAP+ Control	2	5	5	5	4	5	4	3	4	5	3	4	3	3	3	4	3	2	2	2	2
Control	3	4	5	4	4	4	4	4	3	2	2	2	3	3	2	1	1	2	0	0	0				MAP+ Control	3	5	5	4	4	4	4	4	4	4	4	3	4	3	4	3	3	3	3	2	2
Propolis (%0.01)	1	5	4	4	3	4	4	3	4	4	4	4	4	3	3	1	3	2	2	2	1				MAP + Propolis (%0.01)	1	5	5	4	4	5	5	5	4	5	5	4	4	4	3	4	3	3	4	2	2
Propolis (%0.01)	2	5	5	4	4	5	5	4	4	3	4	3	4	3	4	2	2	2	1	1	1				MAP + Propolis (%0.01)	2	5	4	4	5	5	5	4	3	5	5	4	4	4	4	3	3	4	3	3	2
Propolis (%0.01)	3	4	5	3	4	4	4	4	4	4	4	3	4	3	4	1	3	3	2	0	1				MAP + Propolis (%0.01)	3	5	5	4	5	4	5	4	4	5	4	4	4	3	4	3	3	4	3	2	2
Propolis (%0.1)	1	5	5	4	4	4	4	4	4	4	5	4	4	4	3	3	2	2	3	1	1				MAP + Propolis (%0.1)	1	5	5	4	5	5	5	5	4	5	5	4	4	4	3	4	3	3	3	2	3
Propolis (%0.1)	2	5	4	4	4	5	4	3	4	4	4	3	4	4	3	3	3	2	2	1	1				MAP + Propolis (%0.1)	2	5	5	5	4	5	5	4	4	5	4	4	4	4	5	4	3	4	4	3	3
Propolis (%0.1)	3	5	5	4	5	4	4	4	3	4	4	4	4	3	3	3	3	3	2	1	2				MAP + Propolis (%0.1)	3	5	5	5	4	5	5	4	4	5	5	5	4	4	4	3	3	4	3	2	2
Black seed oil (%0.1)	1	5	5	4	5	4	5	4	4	5	4	4	4	3	4	2	3	3	2	1	1				MAP + Black seed oil (%0.1)	1	5	5	4	4	5	5	5	4	5	4	4	4	4	4	4	4	3	4	3	3
Black seed oil (%0.1)	2	5	4	4	4	5	4	4	4	4	5	4	4	2	4	2	3	3	2	1	0				MAP + Black seed oil (%0.1)	2	5	4	5	4	4	4	4	4	5	4	4	4	4	4	3	3	4	4	2	3
Black seed oil (%0.1)	3	5	4	4	3	5	4	3	3	4	4	4	3	3	4	1	2	2	1	1	1				MAP + Black seed oil (%0.1)	3	5	5	4	5	5	5	4	4	5	5	4	4	3	4	3	3	3	4	2	2
Black seed oil (%0.5)	1	5	5	5	4	5	5	3	5	5	5	4	4	3	4	2	3	2	2	1	1				MAP + Black seed oil (%0.5)	1	5	5	5	5	5	4	4	5	5	5	4	4	4	5	3	3	3	4	2	3
Black seed oil (%0.5)	2	5	5	4	5	5	4	4	4	4	4	4	3	3	4	2	3	2	3	1	2				MAP + Black seed oil (%0.5)	2	5	5	4	5	5	5	4	5	5	5	4	5	4	4	4	3	3	4	3	3
Black seed oil (%0.5)	3	5	5	4	4	5	5	4	4	4	4	3	4	3	4	1	3	3	2	2	1				MAP + Black seed oil (%0.5)	3	5	5	4	5	5	5	4	4	5	5	4	5	3	4	4	3	3	4	3	3
Fludioxonil (60g/100L)	1	5	4	4	4	5	5	4	3	4	4	4	3	2	3	2	2	0	1	1	0				MAP + Fludioxonil (60g/100L)	1	5	4	5	5	5	5	5	4	5	5	4	4	4	3	4	3	3	3	3	2
Fludioxonil (60g/100L)	2	5	5	4	5	4	4	4	4	4	3	3	4	3	2	2	1	2	0	0	0				MAP + Fludioxonil (60g/100L)	2	5	5	5	4	5	4	4	4	4	4	4	4	4	3	3	3	2	3	2	2
Fludioxonil (60g/100L)	3	5	5	5	4	4	4	4	3	4	3	3	2	2	2	2	2	1	1	0	0				MAP + Fludioxonil (60g/100L)	3	5	5	5	5	5	5	4	4	4	4	4	5	4	3	4	4	2	3	2	2
Averages																									Averages
	Treatments	30 DAS	30 DAS + 7 SL	60 DAS	60 DAS + 7 SL	90 DAS	90 DAS + 7 SL	120 DAS	120 DAS + 7 SL	150 DAS	150 DAS + 7 SL															Treatments	30 DAS	30 DAS + 7 SL	60 DAS	60 DAS + 7 SL	90 DAS	90 DAS + 7 SL	120 DAS	120 DAS + 7 SL	150 DAS	150 DAS + 7 SL
	Control	4.5	3.66667	3.83333	3.66667	2.83333	2.5	2.33333	1.33333	0.666667	0															MAP + Control	4.83333	4.33333	4.33333	3.83333	4	3.66667	3.5	3.33333	2.5	1.83333
	Propolis (%0.01)	4.66667	3.66667	4.33333	3.83333	3.83333	3.66667	3.33333	2	2	1															MAP + Propolis (%0.01)	4.83333	4.33333	4.83333	4	4.83333	4	3.66667	3.16667	3.5	2.16667
	Propolis (%0.1)	4.83333	4.16667	4.16667	3.66667	4.16667	3.83333	3.33333	2.83333	2.33333	1.16667															MAP + Propolis (%0.1)	5	4.5	5	4.16667	4.83333	4.16667	4	3.33333	3.5	2.5
	Black seed oil (%0.1)	4.66667	4	4.5	3.66667	4.33333	3.83333	3.33333	2.16667	2.16667	0.833333															MAP + Black seed oil (%0.1)	4.83333	4.33333	4.66667	4.16667	4.66667	4	3.83333	3.33333	3.66667	2.5
	Black seed oil (%0.5)	5	4.33333	4.83333	4	4.33333	3.66667	3.5	2.33333	2.33333	1.33333															MAP + Black seed oil (%0.5)	5	4.66667	4.83333	4.33333	5	4.33333	4	3.33333	3.5	2.83333
	Fludioxonil (60g/100L)	4.83333	4.33333	4.33333	3.66667	3.66667	3.16667	2.33333	1.83333	0.833333	0.166667															MAP + Fludioxonil (60g/100L)	4.83333	4.83333	4.83333	4.16667	4.33333	4.16667	3.5	3.5	2.66667	2.16667
	without MAP (overall)	4.75	4.02778	4.33333	3.75	3.86111	3.44444	3.02778	2.08333	1.72222	0.75															with MAP (overall)	4.88889	4.5	4.75	4.11111	4.61111	4.05556	3.75	3.33333	3.22222	2.33333
standard deviations																									standard deviations
	Treatments	30 DAS	30 DAS + 7 SL	60 DAS	60 DAS + 7 SL	90 DAS	90 DAS + 7 SL	120 DAS	120 DAS + 7 SL	150 DAS	150 DAS + 7 SL															Treatments	30 DAS	30 DAS + 7 SL	60 DAS	60 DAS + 7 SL	90 DAS	90 DAS + 7 SL	120 DAS	120 DAS + 7 SL	150 DAS	150 DAS + 7 SL
	Control	0.5	0.471405	0.372678	0.471405	0.897527	0.5	0.471405	0.471405	0.745356	0															MAP + Control	0.372678	0.471405	0.471405	0.372678	0.57735	0.471405	0.5	0.471405	0.5	0.372678
	Propolis (%0.01)	0.471405	0.471405	0.471405	0.372678	0.372678	0.471405	0.471405	0.816497	0.57735	0.57735															MAP + Propolis (%0.01)	0.372678	0.471405	0.372678	0.57735	0.372678	0	0.471405	0.372678	0.5	0.372678
	Propolis (%0.1)	0.372678	0.372678	0.372678	0.471405	0.372678	0.372678	0.471405	0.372678	0.471405	0.372678															MAP + Propolis (%0.1)	0	0.5	0	0.372678	0.372678	0.372678	0.57735	0.471405	0.5	0.5
	Black seed oil (%0.1)	0.471405	0.57735	0.5	0.471405	0.471405	0.372678	0.745356	0.687184	0.687184	0.372678															MAP + Black seed oil (%0.1)	0.372678	0.471405	0.471405	0.372678	0.471405	0	0.372678	0.471405	0.471405	0.5
	Black seed oil (%0.5)	0	0.471405	0.372678	0.57735	0.471405	0.471405	0.5	0.745356	0.471405	0.471405															MAP + Black seed oil (%0.5)	0	0.471405	0.372678	0.471405	0	0.471405	0.57735	0.471405	0.5	0.372678
	Fludioxonil (60g/100L)	0.372678	0.471405	0.471405	0.471405	0.471405	0.687184	0.471405	0.372678	0.687184	0.372678															MAP + Fludioxonil (60g/100L)	0.372678	0.372678	0.372678	0.372678	0.471405	0.372678	0.5	0.5	0.471405	0.372678

## Sheet: chilling injury
without MAP																									with MAP
Chilling injury																									Chilling injury
		30 days after		30 days + 7 day SL		60 days after		60 days + 7 day SL		90 days after		90 days + 7 day SL		120 days after		120 days + 7 day SL		150 days after		150 days + 7 day SL							30 days after		30 days + 7 day SL		60 days after		60 days + 7 day SL		90 days after		90 days + 7 day SL		120 days after		120 days + 7 day SL		150 days after		150 days + 7 day SL
Treatment	Replication	1st fruit	2nd fruit	3rd fruit	4th fruit	5th fruit	6th fruit	7th fruit	8th fruit	9th fruit	10th fruit	11th fruit	12th fruit	13th fruit	14th fruit	15th fruit	16th fruit	17th fruit	18th fruit	19th fruit	20th fruit				Treatment	Replication	1st fruit	2nd fruit	3rd fruit	4th fruit	5th fruit	6th fruit	7th fruit	8th fruit	9th fruit	10th fruit	11th fruit	12th fruit	13th fruit	14th fruit	15th fruit	16th fruit	17th fruit	18th fruit	19th fruit	20th fruit
Control	1	0	0	0	0	1	0	1	0	1	1	2	2	2	2	3	3	3	3	3	3				MAP+ Control	1	0	0	0	0	0	0	0	0	0	0	1	1	1	0	0	2	2	1	2	3
Control	2	0	0	0	0	0	1	1	0	1	2	2	2	2	3	2	3	3	2	3	3				MAP+ Control	2	0	0	0	0	0	0	0	0	1	0	1	0	1	1	1	1	2	2	2	3
Control	3	0	0	0	0	0	0	0	1	1	2	1	2	3	2	3	3	2	3	3	3				MAP+ Control	3	0	0	0	0	0	0	0	0	1	1	1	1	2	1	1	2	1	1	1	2
Propolis (%0.01)	1	0	0	0	0	0	0	1	0	0	1	1	2	2	2	2	2	2	2	2	3				MAP + Propolis (%0.01)	1	0	0	0	0	0	0	0	0	0	0	0	1	1	1	1	1	0	1	1	2
Propolis (%0.01)	2	0	0	0	0	0	0	0	1	1	0	1	1	2	2	2	3	2	3	2	2				MAP + Propolis (%0.01)	2	0	0	0	0	0	0	0	0	0	0	1	1	1	0	1	1	1	1	2	2
Propolis (%0.01)	3	0	0	0	0	0	1	0	0	1	1	0	1	1	2	2	2	1	3	2	2				MAP + Propolis (%0.01)	3	0	0	0	0	0	0	0	0	0	1	0	0	1	1	2	1	0	1	1	1
Propolis (%0.1)	1	0	0	0	0	0	0	0	0	1	0	1	1	1	1	1	2	1	2	2	2				MAP + Propolis (%0.1)	1	0	0	0	0	0	0	0	0	0	0	0	0	0	1	0	1	1	1	1	1
Propolis (%0.1)	2	0	0	0	0	0	0	0	0	1	1	0	1	2	1	2	2	1	2	2	2				MAP + Propolis (%0.1)	2	0	0	0	0	0	0	0	0	0	0	1	0	1	0	1	1	0	1	1	1
Propolis (%0.1)	3	0	0	0	0	0	0	0	0	0	0	0	2	1	2	1	2	2	1	2	2				MAP + Propolis (%0.1)	3	0	0	0	0	0	0	0	0	0	0	1	0	0	1	0	1	0	0	1	1
Black seed oil (%0.1)	1	0	0	0	0	0	0	0	0	0	1	1	0	2	1	2	3	1	1	2	2				MAP + Black seed oil (%0.1)	1	0	0	0	0	0	0	0	0	1	0	1	0	0	1	1	1	0	0	1	1
Black seed oil (%0.1)	2	0	0	0	0	0	0	0	0	0	0	1	1	2	2	1	2	2	2	2	2				MAP + Black seed oil (%0.1)	2	0	0	0	0	0	0	0	0	0	1	1	1	1	1	1	1	1	1	1	1
Black seed oil (%0.1)	3	0	0	0	0	0	0	0	0	1	0	0	0	1	1	2	3	2	2	2	2				MAP + Black seed oil (%0.1)	3	0	0	0	0	0	0	0	0	0	0	0	0	1	0	1	1	0	1	0	2
Black seed oil (%0.5)	1	0	0	0	0	0	0	0	0	1	0	1	0	1	1	1	2	2	1	2	1				MAP + Black seed oil (%0.5)	1	0	0	0	0	0	0	0	0	0	0	0	0	0	1	0	1	0	0	0	1
Black seed oil (%0.5)	2	0	0	0	0	0	0	0	0	1	0	1	0	2	1	1	2	1	2	1	2				MAP + Black seed oil (%0.5)	2	0	0	0	0	0	0	0	0	0	0	0	0	0	0	1	1	1	0	1	1
Black seed oil (%0.5)	3	0	0	0	0	0	0	0	0	0	1	0	1	2	1	2	2	1	2	2	2				MAP + Black seed oil (%0.5)	3	0	0	0	0	0	0	0	0	0	0	1	0	1	1	1	1	0	1	0	1
Fludioxonil (60g/100L)	1	0	0	0	0	0	0	0	1	1	2	2	1	2	3	3	3	2	2	3	3				MAP + Fludioxonil (60g/100L)	1	0	0	0	0	0	0	0	0	1	0	1	0	0	2	1	1	1	1	1	2
Fludioxonil (60g/100L)	2	0	0	0	0	0	1	0	1	1	1	1	2	3	3	3	3	3	3	3	3				MAP + Fludioxonil (60g/100L)	2	0	0	0	0	0	0	0	0	1	1	1	1	1	1	1	2	1	2	2	1
Fludioxonil (60g/100L)	3	0	0	0	0	0	1	1	0	2	2	2	1	2	3	3	3	2	3	3	3				MAP + Fludioxonil (60g/100L)	3	0	0	0	0	0	0	0	1	0	0	1	0	1	1	1	2	2	1	3	2
Averages																									Averages
	Treatments	30 DAS	30 DAS + 7 SL	60 DAS	60 DAS + 7 SL	90 DAS	90 DAS + 7 SL	120 DAS	120 DAS + 7 SL	150 DAS	150 DAS + 7 SL															Treatments	30 DAS	30 DAS + 7 SL	60 DAS	60 DAS + 7 SL	90 DAS	90 DAS + 7 SL	120 DAS	120 DAS + 7 SL	150 DAS	150 DAS + 7 SL
	Control	0	0	0.333333	0.5	1.33333	1.83333	2.33333	2.83333	2.66667	3															MAP + Control	0	0	0	0	0.5	0.833333	1	1.16667	1.5	2.16667
	Propolis (%0.01)	0	0	0.166667	0.333333	0.666667	1	1.83333	2.16667	2.16667	2.16667															MAP + Propolis (%0.01)	0	0	0	0	0.166667	0.5	0.833333	1.16667	0.666667	1.5
	Propolis (%0.1)	0	0	0	0	0.5	0.833333	1.33333	1.66667	1.5	2															MAP + Propolis (%0.1)	0	0	0	0	0	0.333333	0.5	0.666667	0.5	1
	Black seed oil (%0.1)	0	0	0	0	0.333333	0.5	1.5	2.16667	1.66667	2															MAP + Black seed oil (%0.1)	0	0	0	0	0.333333	0.5	0.666667	1	0.5	1
	Black seed oil (%0.5)	0	0	0	0	0.5	0.5	1.33333	1.66667	1.5	1.66667															MAP + Black seed oil (%0.5)	0	0	0	0	0	0.166667	0.5	0.833333	0.333333	0.666667
	Fludioxonil (60g/100L)	0	0	0.333333	0.5	1.5	1.5	2.66667	3	2.5	3															MAP + Fludioxonil (60g/100L)	0	0	0	0.166667	0.5	0.666667	1	1.33333	1.33333	1.83333
	without MAP (overall)	0	0	0.138889	0.222222	0.805556	1.02778	1.83333	2.25	2	2.30556															with MAP (overall)	0	0	0	0.0277778	0.25	0.5	0.75	1.02778	0.805556	1.36111
standard deviations																									standard deviations
	Treatments	30 DAS	30 DAS + 7 SL	60 DAS	60 DAS + 7 SL	90 DAS	90 DAS + 7 SL	120 DAS	120 DAS + 7 SL	150 DAS	150 DAS + 7 SL															Treatments	30 DAS	30 DAS + 7 SL	60 DAS	60 DAS + 7 SL	90 DAS	90 DAS + 7 SL	120 DAS	120 DAS + 7 SL	150 DAS	150 DAS + 7 SL
	Control	0	0	0.471405	0.5	0.471405	0.372678	0.471405	0.372678	0.471405	0															MAP + Control	0	0	0	0	0.5	0.372678	0.57735	0.687184	0.5	0.687184
	Propolis (%0.01)	0	0	0.372678	0.471405	0.471405	0.57735	0.372678	0.372678	0.687184	0.372678															MAP + Propolis (%0.01)	0	0	0	0	0.372678	0.5	0.372678	0.372678	0.471405	0.5
	Propolis (%0.1)	0	0	0	0	0.5	0.687184	0.471405	0.471405	0.5	0															MAP + Propolis (%0.1)	0	0	0	0	0	0.471405	0.5	0.471405	0.5	0
	Black seed oil (%0.1)	0	0	0	0	0.471405	0.5	0.5	0.687184	0.471405	0															MAP + Black seed oil (%0.1)	0	0	0	0	0.471405	0.5	0.471405	0	0.5	0.57735
	Black seed oil (%0.5)	0	0	0	0	0.5	0.5	0.471405	0.471405	0.5	0.471405															MAP + Black seed oil (%0.5)	0	0	0	0	0	0.372678	0.5	0.372678	0.471405	0.471405
	Fludioxonil (60g/100L)	0	0	0.471405	0.5	0.5	0.5	0.471405	0	0.5	0															MAP + Fludioxonil (60g/100L)	0	0	0	0.372678	0.5	0.471405	0.57735	0.471405	0.471405	0.687184

## Sheet: gray mold
without MAP																									with MAP
Gray mold																									Gray Mold
		30 days after		30 days + 7 day SL		60 days after		60 days + 7 day SL		90 days after		90 days + 7 day SL		120 days after		120 days + 7 day SL		150 days after		150 days + 7 day SL							30 days after		30 days + 7 day SL		60 days after		60 days + 7 day SL		90 days after		90 days + 7 day SL		120 days after		120 days + 7 day SL		150 days after		150 days + 7 day SL
Treatment	Replication	1st fruit	2nd fruit	3rd fruit	4th fruit	5th fruit	6th fruit	7th fruit	8th fruit	9th fruit	10th fruit	11th fruit	12th fruit	13th fruit	14th fruit	15th fruit	16th fruit	17th fruit	18th fruit	19th fruit	20th fruit				Treatment	Replication	1st fruit	2nd fruit	3rd fruit	4th fruit	5th fruit	6th fruit	7th fruit	8th fruit	9th fruit	10th fruit	11th fruit	12th fruit	13th fruit	14th fruit	15th fruit	16th fruit	17th fruit	18th fruit	19th fruit	20th fruit
Control	1	1	1	1	2	2	2	2	2	1	2	2	3	2	3	2	3	3	3	3	4				MAP+ Control	1	0	1	1	1	1	1	1	1	1	1	1	1	1	1	1	1	1	1	1	3
Control	2	1	2	1	2	1	2	2	2	2	2	2	3	2	2	3	4	4	4	3	4				MAP+ Control	2	0	1	1	1	1	1	1	2	2	1	2	2	1	2	1	2	1	2	2	2
Control	3	2	2	2	1	2	2	2	2	3	3	2	3	3	2	3	3	2	3	4	4				MAP+ Control	3	0	0	1	0	1	1	1	2	1	1	1	1	1	1	1	2	2	1	1	2
Propolis (%0.01)	1	0	1	1	0	2	1	2	2	1	1	2	1	2	2	2	2	2	2	2	3				MAP + Propolis (%0.01)	1	0	0	1	0	1	1	0	0	0	0	1	1	1	1	1	2	1	1	1	2
Propolis (%0.01)	2	0	1	1	0	1	1	2	2	1	2	1	1	2	1	1	2	2	3	2	3				MAP + Propolis (%0.01)	2	0	1	1	1	0	0	1	1	1	0	1	0	1	1	1	1	1	1	2	2
Propolis (%0.01)	3	0	0	1	1	1	1	1	2	1	2	2	1	2	1	2	3	1	3	2	3				MAP + Propolis (%0.01)	3	0	0	0	0	1	0	0	0	1	1	1	1	0	2	1	1	1	2	1	2
Propolis (%0.1)	1	1	0	1	0	1	1	2	2	0	1	1	2	1	1	1	2	2	1	1	2				MAP + Propolis (%0.1)	1	0	0	1	0	1	0	0	0	0	0	1	1	1	0	1	2	1	1	1	1
Propolis (%0.1)	2	1	0	0	1	1	1	1	1	1	2	2	1	2	2	2	1	2	1	2	2				MAP + Propolis (%0.1)	2	0	0	1	0	0	1	0	1	1	0	0	1	1	1	1	1	1	1	1	1
Propolis (%0.1)	3	0	0	1	0	1	0	2	1	1	1	1	1	1	1	2	1	1	1	2	2				MAP + Propolis (%0.1)	3	0	0	0	0	0	0	1	0	0	1	1	0	0	0	0	1	1	1	1	0
Black seed oil (%0.1)	1	0	0	1	0	2	1	1	2	1	2	1	2	2	1	2	2	2	1	2	2				MAP + Black seed oil (%0.1)	1	0	0	0	0	1	0	1	0	1	1	1	0	1	2	2	2	0	1	0	1
Black seed oil (%0.1)	2	1	1	1	1	1	1	2	1	1	2	1	1	2	2	2	2	2	1	1	2				MAP + Black seed oil (%0.1)	2	0	1	1	0	0	1	1	0	1	1	1	1	1	1	1	1	1	1	2	2
Black seed oil (%0.1)	3	0	0	1	0	1	1	2	1	1	1	1	2	1	1	2	3	2	2	2	2				MAP + Black seed oil (%0.1)	3	0	0	1	0	1	0	1	0	0	0	1	1	1	0	1	1	1	2	1	1
Black seed oil (%0.5)	1	0	0	0	0	1	1	1	1	1	1	1	1	2	2	2	2	1	2	1	2				MAP + Black seed oil (%0.5)	1	0	0	0	0	0	1	1	1	0	1	1	0	1	0	1	1	1	0	1	0
Black seed oil (%0.5)	2	1	0	1	0	1	0	2	1	2	1	2	1	1	1	2	2	1	1	2	2				MAP + Black seed oil (%0.5)	2	0	0	0	0	0	0	1	1	0	0	0	1	0	0	0	1	0	1	1	0
Black seed oil (%0.5)	3	0	0	1	0	0	1	1	1	0	1	1	1	2	1	2	3	1	2	1	1				MAP + Black seed oil (%0.5)	3	0	0	0	1	1	0	0	0	1	1	1	0	1	2	1	2	2	1	1	1
Fludioxonil (60g/100L)	1	0	0	0	0	1	0	0	0	1	0	1	1	1	2	1	1	1	1	1	1				MAP + Fludioxonil (60g/100L)	1	0	0	0	0	0	0	0	0	1	1	1	1	0	0	0	0	0	1	0	1
Fludioxonil (60g/100L)	2	0	0	1	0	0	1	1	0	1	1	1	1	1	1	1	1	0	1	2	1				MAP + Fludioxonil (60g/100L)	2	0	0	0	0	0	0	0	0	1	0	0	0	1	1	0	1	1	0	1	0
Fludioxonil (60g/100L)	3	0	0	1	0	0	0	0	1	0	1	1	1	1	0	1	2	1	1	1	1				MAP + Fludioxonil (60g/100L)	3	0	0	0	0	0	0	0	1	0	0	0	0	0	0	1	0	1	0	0	0
Averages																									Averages
	Treatments	30 DAS	30 DAS + 7 SL	60 DAS	60 DAS + 7 SL	90 DAS	90 DAS + 7 SL	120 DAS	120 DAS + 7 SL	150 DAS	150 DAS + 7 SL															Treatments	30 DAS	30 DAS + 7 SL	60 DAS	60 DAS + 7 SL	90 DAS	90 DAS + 7 SL	120 DAS	120 DAS + 7 SL	150 DAS	150 DAS + 7 SL
	Control	1.5	1.5	1.83333	2	2.16667	2.5	2.33333	3	3.16667	3.66667															MAP + Control	0.333333	0.833333	1	1.33333	1.16667	1.33333	1.16667	1.33333	1.33333	1.83333
	Propolis (%0.01)	0.333333	0.666667	1.16667	1.83333	1.33333	1.33333	1.66667	2	2.16667	2.5															MAP + Propolis (%0.01)	0.166667	0.5	0.5	0.333333	0.5	0.833333	1	1.16667	1.16667	1.66667
	Propolis (%0.1)	0.333333	0.5	0.833333	1.5	1	1.33333	1.33333	1.5	1.33333	1.83333															MAP + Propolis (%0.1)	0	0.333333	0.333333	0.333333	0.333333	0.666667	0.5	1	1	0.833333
	Black seed oil (%0.1)	0.333333	0.666667	1.16667	1.5	1.33333	1.33333	1.5	2.16667	1.66667	1.83333															MAP + Black seed oil (%0.1)	0.166667	0.333333	0.5	0.5	0.666667	0.833333	1	1.33333	1	1.16667
	Black seed oil (%0.5)	0.166667	0.333333	0.666667	1.16667	1	1.16667	1.5	2.16667	1.33333	1.5															MAP + Black seed oil (%0.5)	0	0.166667	0.333333	0.666667	0.5	0.5	0.666667	1	0.833333	0.666667
	Fludioxonil (60g/100L)	0	0.333333	0.333333	0.333333	0.666667	1	1	1.16667	0.833333	1.16667															MAP + Fludioxonil (60g/100L)	0	0	0	0.166667	0.5	0.333333	0.333333	0.333333	0.5	0.333333
	without MAP (overall)	0.444444	0.666667	1	1.38889	1.25	1.44444	1.55556	2	1.75	2.08333															with MAP (overall)	0.111111	0.361111	0.444444	0.555556	0.611111	0.75	0.777778	1.02778	0.972222	1.08333
standard deviations																									standard deviations
	Treatments	30 DAS	30 DAS + 7 SL	60 DAS	60 DAS + 7 SL	90 DAS	90 DAS + 7 SL	120 DAS	120 DAS + 7 SL	150 DAS	150 DAS + 7 SL															Treatments	30 DAS	30 DAS + 7 SL	60 DAS	60 DAS + 7 SL	90 DAS	90 DAS + 7 SL	120 DAS	120 DAS + 7 SL	150 DAS	150 DAS + 7 SL
	Control	0.5	0.5	0.372678	0	0.687184	0.5	0.471405	0.57735	0.687184	0.471405															MAP + Control	0.471405	0.372678	0	0.471405	0.372678	0.471405	0.372678	0.471405	0.471405	0.687184
	Propolis (%0.01)	0.471405	0.471405	0.372678	0.372678	0.471405	0.471405	0.471405	0.57735	0.687184	0.5															MAP + Propolis (%0.01)	0.372678	0.5	0.5	0.471405	0.5	0.372678	0.57735	0.372678	0.372678	0.471405
	Propolis (%0.1)	0.471405	0.5	0.372678	0.5	0.57735	0.471405	0.471405	0.5	0.471405	0.372678															MAP + Propolis (%0.1)	0	0.471405	0.471405	0.471405	0.471405	0.471405	0.5	0.57735	0	0.372678
	Black seed oil (%0.1)	0.471405	0.471405	0.372678	0.5	0.471405	0.471405	0.5	0.372678	0.471405	0.372678															MAP + Black seed oil (%0.1)	0.372678	0.471405	0.5	0.5	0.471405	0.372678	0.57735	0.471405	0.57735	0.687184
	Black seed oil (%0.5)	0.372678	0.471405	0.471405	0.372678	0.57735	0.372678	0.5	0.372678	0.471405	0.5															MAP + Black seed oil (%0.5)	0	0.372678	0.471405	0.471405	0.5	0.5	0.745356	0.57735	0.687184	0.471405
	Fludioxonil (60g/100L)	0	0.471405	0.471405	0.471405	0.471405	0	0.57735	0.372678	0.372678	0.372678															MAP + Fludioxonil (60g/100L)	0	0	0	0.372678	0.5	0.471405	0.471405	0.471405	0.5	0.471405

## Sheet: total antioxidant activity
Total Antioxidant activity
Treatments	Replication	At harvest	30 DAS	30 DAS + 7 SL	90 DAS	90 DAS + 7 SL	150 DAS	150 DAS + 7 SL
Control	1	95.6	92.7	94.8	93.46	93.26	93.12	92.87
Control	2	95.2	92.5	94.6	93.48	93.24	93.08	92.85
Control	3	94.9	92.3	94.4	93.47	93.2	93.05	92.84
Propolis (%0.1)	1	95.6	93.2	95.3	93.44	93.26	93	92.86
Propolis (%0.1)	2	95.2	93.5	95.2	93.48	93.25	93.12	92.85
Propolis (%0.1)	3	94.9	93	94.9	93.46	93.23	92.94	92.81
Black seed oil (%0.5)	1	95.6	93.2	95.3	93.49	93.27	93.1	92.83
Black seed oil (%0.5)	2	95.2	93.3	95.3	93.51	93.28	93	92.87
Black seed oil (%0.5)	3	94.9	93.4	95.2	93.44	93.21	93.02	92.86
Fludioxonil (60g/100L)	1	95.6	92.6	94.8	93.46	93.25	92.98	92.86
Fludioxonil (60g/100L)	2	95.2	92.8	94.6	93.48	93.23	93.12	92.85
Fludioxonil (60g/100L)	3	94.9	92.4	94.9	93.48	93.26	93.08	92.8
MAP + Control	1	95.6	94.6	95.5	93.62	93.36	93.12	92.87
MAP + Control	2	95.2	94.4	95.6	93.56	93.35	93.12	92.9
MAP + Control	3	94.9	94.5	95.6	93.58	93.34	93.09	92.99
MAP + Propolis (%0.1)	1	95.6	94.5	95.6	93.56	93.32	93.14	92.85
MAP + Propolis (%0.1)	2	95.2	94.6	95.8	93.57	93.36	93.06	92.96
MAP + Propolis (%0.1)	3	94.9	94.7	96	93.65	93.3	93.05	92.98
MAP + Black seed oil (%0.5)	1	95.6	94.6	95.9	93.62	93.3	93.06	92.86
MAP + Black seed oil (%0.5)	2	95.2	94.6	95.6	93.6	93.3	93.14	92.9
MAP + Black seed oil (%0.5)	3	94.9	94.7	95.7	93.58	93.36	93.09	92.94
MAP + Fludioxonil (60g/100L)	1	95.6	94.5	95.5	93.56	93.38	93.08	92.95
MAP + Fludioxonil (60g/100L)	2	95.2	94.3	95.6	93.58	93.32	93.06	92.86
MAP + Fludioxonil (60g/100L)	3	94.9	94.3	95.5	93.62	93.28	93.13	92.89
Averages
	Treatments	At harvest	30 DAS	30 DAS + 7 SL	90 DAS	90 DAS + 7 SL	150 DAS	150 DAS + 7 SL
	Control	95.2333	92.5	94.6	93.47	93.2333	93.0833	92.8533
	Propolis (%0.1)	95.2333	93.2333	95.1333	93.46	93.2467	93.02	92.84
	Black seed oil (%0.5)	95.2333	93.3	95.2667	93.48	93.2533	93.04	92.8533
	Fludioxonil (60g/100L)	95.2333	92.6	94.7667	93.4733	93.2467	93.06	92.8367
	MAP + Control	95.2333	94.5	95.5667	93.5867	93.35	93.11	92.92
	MAP + Propolis (%0.1)	95.2333	94.6	95.8	93.5933	93.3267	93.0833	92.93
	MAP + Black seed oil (%0.5)	95.2333	94.6333	95.7333	93.6	93.32	93.0967	92.9
	MAP + Fludioxonil (60g/100L)	95.2333	94.3667	95.5333	93.5867	93.3267	93.09	92.9
	without MAP (overall)	95.2333	92.9083	94.9417	93.4708	93.245	93.0508	92.8458
	with MAP (overall)	95.2333	94.525	95.6583	93.5917	93.3308	93.095	92.9125
Standard deviations
		At harvest	30 DAS	30 DAS + 7 SL	90 DAS	90 DAS + 7 SL	150 DAS	150 DAS + 7 SL
Control	Control	0.351188	0.2	0.2	0.01	0.0305505	0.0351188	0.0152753
Propolis (%0.1)	Propolis (%0.1)	0.351188	0.251661	0.208167	0.02	0.0152753	0.0916515	0.0264575
Black seed oil (%0.5)	Black seed oil (%0.5)	0.351188	0.1	0.057735	0.0360555	0.0378594	0.052915	0.0208167
Fludioxonil (60g/100L)	Fludioxonil (60g/100L)	0.351188	0.2	0.152753	0.011547	0.0152753	0.072111	0.0321455
MAP + Control	MAP + Control	0.351188	0.1	0.057735	0.0305505	0.01	0.0173205	0.06245
MAP + Propolis (%0.1)	MAP + Propolis (%0.1)	0.351188	0.1	0.2	0.0493288	0.0305505	0.0493288	0.07
MAP + Black seed oil (%0.5)	MAP + Black seed oil (%0.5)	0.351188	0.057735	0.152753	0.02	0.034641	0.0404145	0.04
MAP + Fludioxonil (60g/100L)	MAP + Fludioxonil (60g/100L)	0.351188	0.11547	0.057735	0.0305505	0.0503322	0.0360555	0.0458258

## Sheet: total anthocyanin
Total Anthocyanin
Treatments	Replication	At harvest	30 DAS	30 DAS + 7 SL	90 DAS	90 DAS + 7 SL	150 DAS	150 DAS + 7 SL
Control	1	125	145	137.6	386.14	320.25	241.45	200
Control	2	124.5	144.5	137.5	383.45	321.25	240.56	198.56
Control	3	124.2	144.2	137.8	385.52	324.25	244.47	199.63
Propolis (%0.1)	1	125	139	135	386.24	322.23	245.65	198.54
Propolis (%0.1)	2	124.5	138	135.2	382.45	321.12	246.65	195.56
Propolis (%0.1)	3	124.2	138.6	135.4	384.86	325.85	248.65	196.23
Black seed oil (%0.5)	1	125	140.4	133.1	385.63	321.45	245.65	197.54
Black seed oil (%0.5)	2	124.5	141	133.2	385.45	326.25	241.21	196.85
Black seed oil (%0.5)	3	124.2	140.8	133.5	382.56	320.96	245.36	194.26
Fludioxonil (60g/100L)	1	125	143	137	381.25	321.78	244.36	194.36
Fludioxonil (60g/100L)	2	124.5	143.5	136.5	385.52	322.25	245.21	196.35
Fludioxonil (60g/100L)	3	124.2	144	137.4	385.54	324.86	247.47	192.2
MAP + Control	1	125	139	134.5	359.52	295.65	210.45	168
MAP + Control	2	124.5	139.2	134.5	358.85	289.65	213.32	175.75
MAP + Control	3	124.2	139.4	134.8	357.62	294.56	212.12	171.24
MAP + Propolis (%0.1)	1	125	133.5	132.4	358.65	293.65	213.36	171.25
MAP + Propolis (%0.1)	2	124.5	133	132.5	354.56	289.63	218	173.25
MAP + Propolis (%0.1)	3	124.2	134	132.3	359.32	295.64	215.4	170.56
MAP + Black seed oil (%0.5)	1	125	133	132	358.45	293.65	216.35	171.14
MAP + Black seed oil (%0.5)	2	124.5	133.4	131.6	356.32	298.45	214.25	170.23
MAP + Black seed oil (%0.5)	3	124.2	134.2	132.4	354.21	284.23	215.15	169.89
MAP + Fludioxonil (60g/100L)	1	125	139.1	134	356.65	285.6	214.36	169.85
MAP + Fludioxonil (60g/100L)	2	124.5	139.2	135	354.52	295.8	213.32	172.25
MAP + Fludioxonil (60g/100L)	3	124.2	139.1	135.6	355.55	290.56	210.1	168.23
Averages
	Treatments	At harvest	30 DAS	30 DAS + 7 SL	90 DAS	90 DAS + 7 SL	150 DAS	150 DAS + 7 SL
	Control	124.567	144.567	137.633	385.037	321.917	242.16	199.397
	Propolis (%0.1)	124.567	138.533	135.2	384.517	323.067	246.983	196.777
	Black seed oil (%0.5)	124.567	140.733	133.267	384.547	322.887	244.073	196.217
	Fludioxonil (60g/100L)	124.567	143.5	136.967	384.103	322.963	245.68	194.303
	MAP + Control	124.567	139.2	134.6	358.663	293.287	211.963	171.663
	MAP + Propolis (%0.1)	124.567	133.5	132.4	357.51	292.973	215.587	171.687
	MAP + Black seed oil (%0.5)	124.567	133.533	132	356.327	292.11	215.25	170.42
	MAP + Fludioxonil (60g/100L)	124.567	139.133	134.867	355.573	290.653	212.593	170.11
	without MAP (overall)	124.567	141.833	135.767	384.551	322.708	244.724	196.673
	with MAP (overall)	124.567	136.342	133.467	357.018	292.256	213.848	170.97
Standard deviations
		At harvest	30 DAS	30 DAS + 7 SL	90 DAS	90 DAS + 7 SL	150 DAS	150 DAS + 7 SL
Control	Control	0.404145	0.404145	0.152753	1.40863	2.08167	2.04941	0.747819
Propolis (%0.1)	Propolis (%0.1)	0.404145	0.503322	0.2	1.91818	2.47351	1.52753	1.5634
Black seed oil (%0.5)	Black seed oil (%0.5)	0.404145	0.305505	0.208167	1.72286	2.92302	2.48396	1.72929
Fludioxonil (60g/100L)	Fludioxonil (60g/100L)	0.404145	0.5	0.450925	2.47108	1.65929	1.60739	2.07558
MAP + Control	MAP + Control	0.404145	0.2	0.173205	0.963656	3.19625	1.4414	3.8923
MAP + Propolis (%0.1)	MAP + Propolis (%0.1)	0.404145	0.5	0.1	2.57665	3.06161	2.32563	1.39715
MAP + Black seed oil (%0.5)	MAP + Black seed oil (%0.5)	0.404145	0.61101	0.4	2.12001	7.234	1.05357	0.646297
MAP + Fludioxonil (60g/100L)	MAP + Fludioxonil (60g/100L)	0.404145	0.057735	0.80829	1.06519	5.10064	2.22102	2.02257

## Sheet: ascorbic acid
Ascorbic acid
Treatments	Replication	At harvest	30 DAS	30 DAS + 7 SL	90 DAS	90 DAS + 7 SL	150 DAS	150 DAS + 7 SL
Control	1	67	55.65	50.36	43.25	35.26	27.54	18.52
Control	2	67.8	55.23	50.38	44.26	36.32	27.17	17.56
Control	3	67.2	55.24	50.98	44.85	35.12	27.52	17.85
Propolis (%0.1)	1	67	57.23	52.9	48.56	40.41	31.32	18.56
Propolis (%0.1)	2	67.8	57.36	53.24	48.75	39.57	32.3	18.96
Propolis (%0.1)	3	67.2	57.21	53.57	48.96	39.5	33.54	19.65
Black seed oil (%0.5)	1	67	57.26	53.56	47.86	39.65	33.21	19.23
Black seed oil (%0.5)	2	67.8	57.1	52.98	48.96	41.4	30.45	19.21
Black seed oil (%0.5)	3	67.2	56.98	53.45	49.52	40.4	31.47	18.87
Fludioxonil (60g/100L)	1	67	55.3	50.4	45.56	36.56	26.75	17.85
Fludioxonil (60g/100L)	2	67.8	55.21	50.51	44.25	34.23	25.75	18.36
Fludioxonil (60g/100L)	3	67.2	55.23	50.86	44.85	33.96	25	18.25
MAP + Control	1	67	52.3	46	40	32.12	21	13.21
MAP + Control	2	67.8	52.36	46.2	40.41	30.15	21.22	12.1
MAP + Control	3	67.2	52.25	46.21	39.96	30.54	20.25	11.14
MAP + Propolis (%0.1)	1	67	53.9	48.21	42.45	33.25	21.21	13.14
MAP + Propolis (%0.1)	2	67.8	54	48.25	43.56	33.1	20.23	12.15
MAP + Propolis (%0.1)	3	67.2	54	48.56	44.25	31.15	21.24	13.25
MAP + Black seed oil (%0.5)	1	67	53.69	48	44.63	33.45	22.15	13.24
MAP + Black seed oil (%0.5)	2	67.8	53.85	47.98	43.25	34.45	21.18	12.24
MAP + Black seed oil (%0.5)	3	67.2	53.87	48.21	43.85	34.85	19.56	12.85
MAP + Fludioxonil (60g/100L)	1	67	52.4	46.32	41.12	30.15	19.52	12
MAP + Fludioxonil (60g/100L)	2	67.8	52.23	46.25	40.4	30	20.25	12.65
MAP + Fludioxonil (60g/100L)	3	67.2	52.56	46.21	40.47	31.12	20.86	12.41
Averages
	Treatments	At harvest	30 DAS	30 DAS + 7 SL	90 DAS	90 DAS + 7 SL	150 DAS	150 DAS + 7 SL
	Control	67.3333	55.3733	50.5733	44.12	35.5667	27.41	17.9767
	Propolis (%0.1)	67.3333	57.2667	53.2367	48.7567	39.8267	32.3867	19.0567
	Black seed oil (%0.5)	67.3333	57.1133	53.33	48.78	40.4833	31.71	19.1033
	Fludioxonil (60g/100L)	67.3333	55.2467	50.59	44.8867	34.9167	25.8333	18.1533
	MAP + Control	67.3333	52.3033	46.1367	40.1233	30.9367	20.8233	12.15
	MAP + Propolis (%0.1)	67.3333	53.9667	48.34	43.42	32.5	20.8933	12.8467
	MAP + Black seed oil (%0.5)	67.3333	53.8033	48.0633	43.91	34.25	20.9633	12.7767
	MAP + Fludioxonil (60g/100L)	67.3333	52.3967	46.26	40.6633	30.4233	20.21	12.3533
	without MAP (overall)	67.3333	56.25	51.9325	46.6358	37.6983	29.335	18.5725
	with MAP (overall)	67.3333	53.1175	47.2	42.0292	32.0275	20.7225	12.5317
Standard deviations
		At harvest	30 DAS	30 DAS + 7 SL	90 DAS	90 DAS + 7 SL	150 DAS	150 DAS + 7 SL
Control	Control	0.416333	0.239653	0.352326	0.809135	0.65615	0.208087	0.492375
Propolis (%0.1)	Propolis (%0.1)	0.416333	0.0814453	0.335012	0.200083	0.506392	1.11253	0.551392
Black seed oil (%0.5)	Black seed oil (%0.5)	0.416333	0.140475	0.308058	0.844512	0.877971	1.39556	0.20232
Fludioxonil (60g/100L)	Fludioxonil (60g/100L)	0.416333	0.0472582	0.240208	0.655769	1.42956	0.877971	0.26839
MAP + Control	MAP + Control	0.416333	0.0550757	0.118462	0.249065	1.04318	0.50856	1.03591
MAP + Propolis (%0.1)	MAP + Propolis (%0.1)	0.416333	0.057735	0.191572	0.90813	1.17154	0.574659	0.605833
MAP + Black seed oil (%0.5)	MAP + Black seed oil (%0.5)	0.416333	0.0986577	0.12741	0.691954	0.72111	1.30852	0.504017
MAP + Fludioxonil (60g/100L)	MAP + Fludioxonil (60g/100L)	0.416333	0.165025	0.0556776	0.397031	0.607975	0.670895	0.328684

## Sheet: titratable acidity
Titratable acidity
Treatments	Replication	At harvest	30 DAS	30 DAS + 7 SL	90 DAS	90 DAS + 7 SL	150 DAS	150 DAS + 7 SL
Control	1	1.83	1.62	1.42	1.41	1.2	1.31	1.1
Control	2	1.82	1.63	1.46	1.39	1.21	1.26	1.09
Control	3	1.78	1.64	1.48	1.38	1.21	1.28	1.08
Propolis (%0.1)	1	1.83	1.63	1.48	1.4	1.23	1.29	1.08
Propolis (%0.1)	2	1.82	1.63	1.45	1.39	1.25	1.33	1.12
Propolis (%0.1)	3	1.78	1.66	1.46	1.38	1.26	1.29	1.1
Black seed oil (%0.5)	1	1.83	1.62	1.48	1.38	1.25	1.28	1.1
Black seed oil (%0.5)	2	1.82	1.65	1.46	1.37	1.25	1.28	1.11
Black seed oil (%0.5)	3	1.78	1.6	1.47	1.41	1.27	1.32	1.1
Fludioxonil (60g/100L)	1	1.83	1.62	1.44	1.42	1.28	1.33	1.12
Fludioxonil (60g/100L)	2	1.82	1.63	1.48	1.4	1.24	1.3	1.08
Fludioxonil (60g/100L)	3	1.78	1.64	1.46	1.38	1.24	1.3	1.09
MAP + Control	1	1.83	1.72	1.55	1.62	1.42	1.56	1.25
MAP + Control	2	1.82	1.72	1.52	1.6	1.45	1.55	1.23
MAP + Control	3	1.78	1.75	1.58	1.58	1.46	1.46	1.21
MAP + Propolis (%0.1)	1	1.83	1.76	1.59	1.59	1.45	1.48	1.22
MAP + Propolis (%0.1)	2	1.82	1.72	1.58	1.62	1.44	1.52	1.23
MAP + Propolis (%0.1)	3	1.78	1.7	1.53	1.63	1.48	1.55	1.26
MAP + Black seed oil (%0.5)	1	1.83	1.72	1.56	1.65	1.47	1.55	1.25
MAP + Black seed oil (%0.5)	2	1.82	1.71	1.55	1.6	1.46	1.5	1.24
MAP + Black seed oil (%0.5)	3	1.78	1.73	1.54	1.58	1.48	1.5	1.2
MAP + Fludioxonil (60g/100L)	1	1.83	1.72	1.54	1.62	1.44	1.52	1.2
MAP + Fludioxonil (60g/100L)	2	1.82	1.73	1.56	1.62	1.46	1.53	1.22
MAP + Fludioxonil (60g/100L)	3	1.78	1.74	1.58	1.58	1.46	1.53	1.25
Averages
	Treatments	At harvest	30 DAS	30 DAS + 7 SL	90 DAS	90 DAS + 7 SL	150 DAS	150 DAS + 7 SL
	Control	1.81	1.63	1.45333	1.39333	1.20667	1.28333	1.09
	Propolis (%0.1)	1.81	1.64	1.46333	1.39	1.24667	1.30333	1.1
	Black seed oil (%0.5)	1.81	1.62333	1.47	1.38667	1.25667	1.29333	1.10333
	Fludioxonil (60g/100L)	1.81	1.63	1.46	1.4	1.25333	1.31	1.09667
	MAP + Control	1.81	1.73	1.55	1.6	1.44333	1.52333	1.23
	MAP + Propolis (%0.1)	1.81	1.72667	1.56667	1.61333	1.45667	1.51667	1.23667
	MAP + Black seed oil (%0.5)	1.81	1.72	1.55	1.61	1.47	1.51667	1.23
	MAP + Fludioxonil (60g/100L)	1.81	1.73	1.56	1.60667	1.45333	1.52667	1.22333
	without MAP (overall)	1.81	1.63083	1.46167	1.3925	1.24083	1.2975	1.0975
	with MAP (overall)	1.81	1.72667	1.55667	1.6075	1.45583	1.52083	1.23
Standard deviations
		At harvest	30 DAS	30 DAS + 7 SL	90 DAS	90 DAS + 7 SL	150 DAS	150 DAS + 7 SL
Control	Control	0.0264575	0.01	0.0305505	0.0152753	0.0057735	0.0251661	0.01
Propolis (%0.1)	Propolis (%0.1)	0.0264575	0.0173205	0.0152753	0.01	0.0152753	0.023094	0.02
Black seed oil (%0.5)	Black seed oil (%0.5)	0.0264575	0.0251661	0.01	0.0208167	0.011547	0.023094	0.0057735
Fludioxonil (60g/100L)	Fludioxonil (60g/100L)	0.0264575	0.01	0.02	0.02	0.023094	0.0173205	0.0208167
MAP + Control	MAP + Control	0.0264575	0.0173205	0.03	0.02	0.0208167	0.0550757	0.02
MAP + Propolis (%0.1)	MAP + Propolis (%0.1)	0.0264575	0.0305505	0.0321455	0.0208167	0.0208167	0.0351188	0.0208167
MAP + Black seed oil (%0.5)	MAP + Black seed oil (%0.5)	0.0264575	0.01	0.01	0.0360555	0.01	0.0288675	0.0264575
MAP + Fludioxonil (60g/100L)	MAP + Fludioxonil (60g/100L)	0.0264575	0.01	0.02	0.023094	0.011547	0.0057735	0.0251661
